# Supplementary material for: Utility and Wearability of the hitoe® Wearable ECG Monitoring System II for Detecting Covert Paroxysmal Atrial Fibrillation in Patients with Suspected ESUS Across Inpatient and Outpatient Settings: ACROSS-AF in ESUS
Source: Neurol Int. 2026 Jul 13;18(7):134. doi: 10.3390/neurolint18070134 (PMC13416157; doi:10.3390/neurolint18070134)
Supplement: Supplementary file 1 [file neurolint-18-00134-s001.zip]

Archive with 1 entries (1 files):
- neurolint-4374851-supplementary.pdf
